# Supplementary material for: Overall Polyp Detection Rate as a Surrogate Measure for Screening Efficacy Independent of Histopathology: Evidence from National Endoscopy Database
Source: Life (Basel). 2024 May 21;14(6):654. doi: 10.3390/life14060654 (PMC11204558; doi:10.3390/life14060654)
Supplement: Supplementary file 1 [file life-14-00654-s001.zip]

Archive with 1 entries (1 files):
- life-2886338-supplementary.pdf
